# Supplementary material for: Genetic mapping in the red mason bee implicates ANTSR as an ancient sex-determining locus in bees and ants
Source: PLoS Biol. 2025 Nov 3;23(11):e3003458. doi: 10.1371/journal.pbio.3003458 (PMC12594375; doi:10.1371/journal.pbio.3003458)
Supplement: S1 Table — (XLSX) [file pbio.3003458.s004.xlsx]

## Sheet: Table S1 - sequencing
Table S1 - summary of all samples sequenced
														predicted ploidy	predicted ploidy	confirmed ploidy	confirmed ploidy	confirmed ploidy
NGI ID	USER ID	predicted_sex	predicted_nest_origin	Origin	batch	Mreads	>=Q30	O(HOM)	E(HOM)	N_SITES	F	ploidy_F_0.95	Sex	pot. dip. male	female	haploid male	diploid male	diploid female
P23261_412	OS_01	diploid male	diploid male nest	Halle, Germany	batch 1	23.7	89.12	2100256	2.06737e+06	2455419	0.08475	diploid	DIPLOID MALE	1	0	0	1	0
P23261_413	OS_02	diploid male	diploid male nest	Halle, Germany	batch 1	8.67	89.63	2338397	1.97935e+06	2345784	0.97984	haploid	HAPLOID MALE	1	0	1	0	0
P23261_414	OS_03	diploid male	diploid male nest	Halle, Germany	batch 1	21.23	89.79	2441036	2.06508e+06	2453502	0.96791	haploid	HAPLOID MALE	1	0	1	0	0
P23261_415	OS_04	diploid male	diploid male nest	Halle, Germany	batch 1	18.81	88.68	2439766	2.06339e+06	2451391	0.97004	haploid	HAPLOID MALE	1	0	1	0	0
P23261_416	OS_05	diploid male	diploid male nest	Halle, Germany	batch 1	14.61	89.02	2433741	2.05796e+06	2444727	0.9716	haploid	HAPLOID MALE	1	0	1	0	0
P23261_417	OS_06	diploid male	diploid male nest	Halle, Germany	batch 1	12.68	89.57	2425586	2.04982e+06	2434475	0.97689	haploid	HAPLOID MALE	1	0	1	0	0
P23261_418	OS_07	diploid male	diploid male nest	Halle, Germany	batch 1	18.79	89.45	2440072	2.06424e+06	2452462	0.96809	haploid	HAPLOID MALE	1	0	1	0	0
P23261_419	OS_08	diploid male	diploid male nest	Halle, Germany	batch 1	15.26	89.27	2434401	2.05844e+06	2445323	0.97177	haploid	HAPLOID MALE	1	0	1	0	0
P23261_420	OS_09	diploid male	diploid male nest	Halle, Germany	batch 1	10.69	89.58	2410076	2.0376e+06	2418897	0.97687	haploid	HAPLOID MALE	1	0	1	0	0
P23261_421	OS_10	diploid male	diploid male nest	Halle, Germany	batch 1	19.29	89.32	2111673	2.07059e+06	2459675	0.10558	diploid	DIPLOID MALE	1	0	0	1	0
P23261_422	OS_11	diploid male	diploid male nest	Halle, Germany	batch 1	12.29	89.74	2416602	2.04426e+06	2427264	0.97216	haploid	HAPLOID MALE	1	0	1	0	0
P23261_423	OS_12	diploid male	diploid male nest	Halle, Germany	batch 1	13.97	88.27	2421471	2047282	2431004	0.97516	haploid	HAPLOID MALE	1	0	1	0	0
P23261_424	OS_13	diploid male	diploid male nest	Halle, Germany	batch 1	16.35	89.29	2435719	2.05843e+06	2445486	0.97477	haploid	HAPLOID MALE	1	0	1	0	0
P23261_425	OS_14	diploid male	diploid male nest	Halle, Germany	batch 1	21.77	89.56	2084419	2.07169e+06	2461236	0.03269	diploid	DIPLOID MALE	1	0	0	1	0
P23261_426	OS_15	diploid male	diploid male nest	Halle, Germany	batch 1	7.12	89.24	2319353	1.96484e+06	2327136	0.97852	haploid	HAPLOID MALE	1	0	1	0	0
P23261_427	OS_16	diploid male	diploid male nest	Halle, Germany	batch 1	15.84	89.33	2433791	2.05712e+06	2443276	0.97544	haploid	HAPLOID MALE	1	0	1	0	0
P23261_428	OS_17	diploid male	diploid male nest	Halle, Germany	batch 1	22.41	89.51	2438224	2061357	2449458	0.97105	haploid	HAPLOID MALE	1	0	1	0	0
P27152_153	OS79	female	random	Uppland, Sweden	batch 2	15.29	89.43	2070374	2.0762e+06	2466163	-0.01493	diploid	FEMALE	0	1	0	0	1
P27152_154	OS80	female	random	Uppland, Sweden	batch 2	20	89.51	2058353	2.07841e+06	2469082	-0.05133	diploid	FEMALE	0	1	0	0	1
P27152_155	OS81	female	random	Uppland, Sweden	batch 2	24.17	90.01	2060432	2.07747e+06	2468007	-0.04363	diploid	FEMALE	0	1	0	0	1
P27152_156	OS82	female	random	Uppland, Sweden	batch 2	23.02	89.51	2066003	2.0778e+06	2468419	-0.0302	diploid	FEMALE	0	1	0	0	1
P27152_157	OS01	diploid male	diploid male nest	Uppland, Sweden	batch 2	18.25	88.91	2450820	2.0718e+06	2461152	0.97346	haploid	HAPLOID MALE	1	0	1	0	0
P27152_158	OS02	diploid male	diploid male nest	Uppland, Sweden	batch 2	18.47	89.3	2448937	2.07108e+06	2460297	0.97081	haploid	HAPLOID MALE	1	0	1	0	0
P27152_159	OS03	diploid male	diploid male nest	Uppland, Sweden	batch 2	18.99	89.06	2448889	2.07104e+06	2460170	0.97101	haploid	HAPLOID MALE	1	0	1	0	0
P27152_160	OS04	diploid male	diploid male nest	Uppland, Sweden	batch 2	25.98	89.13	2452670	2.0738e+06	2463751	0.97158	haploid	HAPLOID MALE	1	0	1	0	0
P27152_161	OS05	diploid male	diploid male nest	Uppland, Sweden	batch 2	26.71	90.03	2449489	2.07038e+06	2459463	0.97437	haploid	HAPLOID MALE	1	0	1	0	0
P27152_162	OS06	diploid male	diploid male nest	Uppland, Sweden	batch 2	23.88	88.71	2449705	2.07376e+06	2463655	0.96422	haploid	HAPLOID MALE	1	0	1	0	0
P27152_163	OS07	diploid male	diploid male nest	Uppland, Sweden	batch 2	30.64	88.66	2451217	2.07387e+06	2463848	0.96761	haploid	HAPLOID MALE	1	0	1	0	0
P27152_164	OS08	diploid male	diploid male nest	Uppland, Sweden	batch 2	34.98	89.72	2450556	2.0727e+06	2462568	0.96919	haploid	HAPLOID MALE	1	0	1	0	0
P27152_165	OS09	diploid male	diploid male nest	Uppland, Sweden	batch 2	23.73	89.32	2450994	2072406	2462064	0.97159	haploid	HAPLOID MALE	1	0	1	0	0
P27152_166	OS10	diploid male	diploid male nest	Uppland, Sweden	batch 2	23.75	89.23	2448901	2.07219e+06	2461866	0.96673	haploid	HAPLOID MALE	1	0	1	0	0
P27152_167	OS11	diploid male	diploid male nest	Uppland, Sweden	batch 2	20.35	89.08	2445697	2.06806e+06	2456332	0.97261	haploid	HAPLOID MALE	1	0	1	0	0
P27152_168	OS12	diploid male	diploid male nest	Uppland, Sweden	batch 2	22.67	88.58	2449559	2.07316e+06	2463052	0.96539	haploid	HAPLOID MALE	1	0	1	0	0
P27152_169	OS13	diploid male	diploid male nest	Uppland, Sweden	batch 2	18.56	90	2447274	2069006	2457792	0.97295	haploid	HAPLOID MALE	1	0	1	0	0
P27152_170	OS14	diploid male	diploid male nest	Uppland, Sweden	batch 2	25.49	89.35	2064874	2077380	2467843	-0.03203	diploid	DIPLOID MALE	1	0	0	1	0
P27152_171	OS15	diploid male	diploid male nest	Uppland, Sweden	batch 2	30.39	90.07	2451929	2.07425e+06	2464293	0.9683	haploid	HAPLOID MALE	1	0	1	0	0
P27152_172	OS16	diploid male	diploid male nest	Uppland, Sweden	batch 2	24.61	89.09	2453597	2.07429e+06	2464380	0.97236	haploid	HAPLOID MALE	1	0	1	0	0
P27152_173	OS60	female	random	Uppland, Sweden	batch 2	19.68	89.1	2077636	2.07577e+06	2465666	0.00478	diploid	FEMALE	0	1	0	0	1
P27152_174	OS61	female	random	Uppland, Sweden	batch 2	21.65	88.75	2054011	2.0776e+06	2468066	-0.06042	diploid	FEMALE	0	1	0	0	1
P27152_175	OS62	female	random	Uppland, Sweden	batch 2	20.03	88.9	2059297	2.07751e+06	2468010	-0.04665	diploid	FEMALE	0	1	0	0	1
P27152_176	OS63	female	random	Uppland, Sweden	batch 2	24.7	89.37	2087829	2.0771e+06	2467506	0.02747	diploid	FEMALE	0	1	0	0	1
P27152_177	OS64	female	random	Uppland, Sweden	batch 2	21.89	88.43	2084550	2.07696e+06	2467291	0.01944	diploid	FEMALE	0	1	0	0	1
P27152_179	OS66	female	random	Uppland, Sweden	batch 2	23.18	87.97	2076345	2.07671e+06	2467028	-0.00094	diploid	FEMALE	0	1	0	0	1
P27152_180	OS67	female	random	Uppland, Sweden	batch 2	20.89	88.64	2058019	2.07832e+06	2469017	-0.05196	diploid	FEMALE	0	1	0	0	1
P27152_231	OS41	diploid male	diploid male nest	Uppland, Sweden	batch 2	28.61	89.22	2451163	2.07352e+06	2463501	0.96836	haploid	HAPLOID MALE	1	0	1	0	0
P27152_232	OS42	diploid male	diploid male nest	Uppland, Sweden	batch 2	35.47	90.01	2450373	2.07405e+06	2464152	0.96468	haploid	HAPLOID MALE	1	0	1	0	0
P27152_249	OS17	diploid male	diploid male nest	Uppland, Sweden	batch 2	25.97	89.54	2451529	2.07337e+06	2463188	0.97009	haploid	HAPLOID MALE	1	0	1	0	0
P27152_250	OS18	diploid male	diploid male nest	Uppland, Sweden	batch 2	26.94	89.57	2453518	2.07448e+06	2464579	0.97165	haploid	HAPLOID MALE	1	0	1	0	0
P27152_251	OS19	diploid male	diploid male nest	Uppland, Sweden	batch 2	29.22	89.59	2449861	2.07343e+06	2463365	0.96537	haploid	HAPLOID MALE	1	0	1	0	0
P27152_252	OS20	diploid male	diploid male nest	Uppland, Sweden	batch 2	27.09	89.77	2450343	2.07039e+06	2459822	0.97566	haploid	HAPLOID MALE	1	0	1	0	0
P27152_253	OS21	diploid male	diploid male nest	Uppland, Sweden	batch 2	29.68	89.7	2452039	2.07337e+06	2463247	0.97125	haploid	HAPLOID MALE	1	0	1	0	0
P27152_254	OS22	diploid male	diploid male nest	Uppland, Sweden	batch 2	21.97	89.86	2449141	2.06977e+06	2458521	0.97587	haploid	HAPLOID MALE	1	0	1	0	0
P27152_255	OS23	diploid male	diploid male nest	Uppland, Sweden	batch 2	19.57	88.92	2450685	2.07253e+06	2462109	0.97068	haploid	HAPLOID MALE	1	0	1	0	0
P27152_256	OS24	diploid male	diploid male nest	Uppland, Sweden	batch 2	32.92	89.76	2452039	2.07464e+06	2464895	0.96706	haploid	HAPLOID MALE	1	0	1	0	0
P27152_257	OS44	diploid male	diploid male nest	Halle, Germany	batch 2	30.96	89.31	2100165	2079149	2470077	0.05376	diploid	DIPLOID MALE	1	0	0	1	0
P27152_258	OS45	diploid male	diploid male nest	Halle, Germany	batch 2	35.62	89.6	2104677	2.07896e+06	2469977	0.06577	diploid	DIPLOID MALE	1	0	0	1	0
P27152_259	OS46	diploid male	diploid male nest	Halle, Germany	batch 2	27.29	89.12	2452633	2.07386e+06	2463900	0.97111	haploid	HAPLOID MALE	1	0	1	0	0
P27152_260	OS47	diploid male	diploid male nest	Halle, Germany	batch 2	20.83	89.47	2449816	2.07235e+06	2461934	0.9689	haploid	HAPLOID MALE	1	0	1	0	0
P27152_261	OS48	diploid male	diploid male nest	Halle, Germany	batch 2	26.51	89.6	2450924	2.07393e+06	2463914	0.96669	haploid	HAPLOID MALE	1	0	1	0	0
P27152_262	OS49	diploid male	diploid male nest	Halle, Germany	batch 2	28.8	88.35	2114507	2.07914e+06	2470044	0.09048	diploid	DIPLOID MALE	1	0	0	1	0
P27152_263	OS50	diploid male	diploid male nest	Halle, Germany	batch 2	28.64	89.92	2115750	2.07933e+06	2470286	0.09315	diploid	DIPLOID MALE	1	0	0	1	0
P27152_264	OS51	diploid male	diploid male nest	Halle, Germany	batch 2	35.45	89.6	2117388	2079703	2470761	0.09637	diploid	DIPLOID MALE	1	0	0	1	0
P27152_265	OS52	diploid male	diploid male nest	Halle, Germany	batch 2	30.34	88.93	2453224	2.07441e+06	2464615	0.97081	haploid	HAPLOID MALE	1	0	1	0	0
P27152_266	OS53	diploid male	diploid male nest	Halle, Germany	batch 2	16.71	88.58	2446250	2.06893e+06	2457683	0.97059	haploid	HAPLOID MALE	1	0	1	0	0
P27152_267	OS54	diploid male	diploid male nest	Halle, Germany	batch 2	30.23	89.69	2453051	2.07377e+06	2463638	0.97284	haploid	HAPLOID MALE	1	0	1	0	0
P27152_268	OS55	diploid male	diploid male nest	Halle, Germany	batch 2	23.79	89.4	2452278	2.07447e+06	2464506	0.96865	haploid	HAPLOID MALE	1	0	1	0	0
P27152_269	OS56	diploid male	diploid male nest	Halle, Germany	batch 2	27.6	89.5	2448659	2.07001e+06	2459136	0.97308	haploid	HAPLOID MALE	1	0	1	0	0
P27152_270	OS57	diploid male	diploid male nest	Halle, Germany	batch 2	32.44	89.44	2451772	2.07321e+06	2463130	0.97087	haploid	HAPLOID MALE	1	0	1	0	0
P27152_271	OS58	diploid male	diploid male nest	Halle, Germany	batch 2	29.93	88.85	2450429	2073647	2463584	0.96626	haploid	HAPLOID MALE	1	0	1	0	0
P27152_272	OS59	female	random	Uppland, Sweden	batch 2	25.45	89.16	2089202	2079057	2469954	0.02595	diploid	FEMALE	0	1	0	0	1
P27152_338	OS76	female	random	Uppland, Sweden	batch 2	5.17	88.54	2102085	1.90461e+06	2245750	0.57886	diploid	FEMALE	0	1	0	0	1
P27152_339	OS77	female	random	Uppland, Sweden	batch 2	16.16	89.5	2066543	2076503	2466652	-0.02553	diploid	FEMALE	0	1	0	0	1
P27152_340	OS78	female	random	Uppland, Sweden	batch 2	19.94	89.38	2081289	2.07689e+06	2467290	0.01127	diploid	FEMALE	0	1	0	0	1
P27152_357	OS25	diploid male	diploid male nest	Uppland, Sweden	batch 2	18.9	89.65	2450697	2.07301e+06	2462779	0.969	haploid	HAPLOID MALE	1	0	1	0	0
P27152_358	OS26	diploid male	diploid male nest	Uppland, Sweden	batch 2	19.06	89.62	2453224	2.07375e+06	2463673	0.9732	haploid	HAPLOID MALE	1	0	1	0	0
P27152_359	OS27	diploid male	diploid male nest	Uppland, Sweden	batch 2	14.02	88.9	2441310	2.06305e+06	2450193	0.97706	haploid	HAPLOID MALE	1	0	1	0	0
P27152_360	OS28	diploid male	diploid male nest	Uppland, Sweden	batch 2	15.03	89.21	2442611	2.06589e+06	2454034	0.97057	haploid	HAPLOID MALE	1	0	1	0	0
P27152_361	OS29	diploid male	diploid male nest	Uppland, Sweden	batch 2	17.03	89.66	2449852	2071094	2460298	0.97316	haploid	HAPLOID MALE	1	0	1	0	0
P27152_362	OS30	diploid male	diploid male nest	Uppland, Sweden	batch 2	14.15	89.52	2446368	2.06828e+06	2456902	0.97289	haploid	HAPLOID MALE	1	0	1	0	0
P27152_363	OS31	diploid male	diploid male nest	Uppland, Sweden	batch 2	19.98	89.9	2451533	2.073e+06	2462686	0.97138	haploid	HAPLOID MALE	1	0	1	0	0
P27152_364	OS32	diploid male	diploid male nest	Uppland, Sweden	batch 2	21.11	89.84	2448019	2.0694e+06	2458046	0.9742	haploid	HAPLOID MALE	1	0	1	0	0
P27152_365	OS33	diploid male	diploid male nest	Uppland, Sweden	batch 2	19.15	89.72	2450276	2.07117e+06	2460581	0.97354	haploid	HAPLOID MALE	1	0	1	0	0
P27152_366	OS34	diploid male	diploid male nest	Uppland, Sweden	batch 2	16.39	89.03	2440396	2068680	2457352	0.95637	haploid	HAPLOID MALE	1	0	1	0	0
P27152_367	OS35	diploid male	diploid male nest	Uppland, Sweden	batch 2	24.06	90	2448245	2.06895e+06	2457657	0.97579	haploid	HAPLOID MALE	1	0	1	0	0
P27152_368	OS36	diploid male	diploid male nest	Uppland, Sweden	batch 2	17.62	89.31	2449127	2.06992e+06	2458493	0.9759	haploid	HAPLOID MALE	1	0	1	0	0
P27152_369	OS37	diploid male	diploid male nest	Uppland, Sweden	batch 2	14.68	89.24	2445152	2.0668e+06	2454728	0.97531	haploid	HAPLOID MALE	1	0	1	0	0
P27152_370	OS38	diploid male	diploid male nest	Uppland, Sweden	batch 2	16.79	89.25	2446401	2.06787e+06	2456017	0.97523	haploid	HAPLOID MALE	1	0	1	0	0
P27152_371	OS39	diploid male	diploid male nest	Uppland, Sweden	batch 2	21.2	89.56	2450738	2.07214e+06	2461705	0.97185	haploid	HAPLOID MALE	1	0	1	0	0
P27152_372	OS40	diploid male	diploid male nest	Uppland, Sweden	batch 2	24	89.41	2451086	2.07453e+06	2464619	0.96531	haploid	HAPLOID MALE	1	0	1	0	0
P27152_373	OS68	female	random	Uppland, Sweden	batch 2	11.93	88.75	3779515	3.65848e+06	4054684	0.30548	diploid	FEMALE	0	1	0	0	1
P27152_374	OS69	female	random	Uppland, Sweden	batch 2	21.13	89.63	2101648	2.07259e+06	2461460	0.07471	diploid	FEMALE	0	1	0	0	1
P27152_375	OS70	female	random	Uppland, Sweden	batch 2	20.17	89.81	2061933	2.07852e+06	2469180	-0.04245	diploid	FEMALE	0	1	0	0	1
P27152_376	OS71	female	random	Uppland, Sweden	batch 2	14.8	89.73	2097776	2.07461e+06	2464168	0.05947	diploid	FEMALE	0	1	0	0	1
P27152_377	OS72	female	random	Uppland, Sweden	batch 2	23.3	89.91	2064590	2.07906e+06	2469955	-0.03702	diploid	FEMALE	0	1	0	0	1
P27152_378	OS73	female	random	Uppland, Sweden	batch 2	16.75	89.27	2127078	2.07468e+06	2464162	0.13454	diploid	FEMALE	0	1	0	0	1
P27152_379	OS74	female	random	Uppland, Sweden	batch 2	19.87	88.51	3727735	3.68317e+06	4085943	0.11065	diploid	FEMALE	0	1	0	0	1
P27152_380	OS75	female	random	Uppland, Sweden	batch 2	16.16	89.54	2072068	2.07681e+06	2467012	-0.01215	diploid	FEMALE	0	1	0	0	1
P29410_109	OS_XX_01	female	random	Halle, Germany	batch 3	7.81	86.05	2138937	1.9861e+06	2348777	0.42141	diploid	FEMALE	0	1	0	0	1
P29410_110	OS_XX_02	female	random	Halle, Germany	batch 3	3.76	84.96	1941396	1.728e+06	2026479	0.71494	diploid	FEMALE	0	1	0	0	1
P29410_111	OS_XX_03	female	random	Halle, Germany	batch 3	44.33	87.39	2080426	2079913	2470975	0.00131	diploid	FEMALE	0	1	0	0	1
P29410_112	OS_XX_04	female	random	Halle, Germany	batch 3	39.82	88.03	2089885	2.07917e+06	2470083	0.0274	diploid	FEMALE	0	1	0	0	1
P29410_113	OS_XX_05	female	random	Halle, Germany	batch 3	32.87	86.87	2101323	2.07897e+06	2469866	0.05718	diploid	FEMALE	0	1	0	0	1
P29410_114	OS_XX_06	female	random	Halle, Germany	batch 3	33.17	88.06	2082432	2.07921e+06	2470085	0.00823	diploid	FEMALE	0	1	0	0	1
P29410_115	OS_XX_07	female	random	Halle, Germany	batch 3	3.59	86.05	1958941	1.75053e+06	2055229	0.68399	diploid	FEMALE	0	1	0	0	1
P29410_116	OS_XX_08	female	random	Halle, Germany	batch 3	6.37	85.49	2131733	1.98828e+06	2352364	0.39402	diploid	FEMALE	0	1	0	0	1
P29410_117	OS_2023_71_01	diploid male	diploid male nest	Halle, Germany	batch 3	3.87	86.67	1874774	1.65066e+06	1933743	0.79169	diploid	DIPLOID MALE	1	0	0	1	0
P29410_118	OS_2023_71_02	diploid male	diploid male nest	Halle, Germany	batch 3	5.92	86.6	2139142	1.89556e+06	2237164	0.71305	diploid	DIPLOID MALE	1	0	0	1	0
P29410_119	OS_2023_71_03	female	diploid male nest	Halle, Germany	batch 3	4.39	86.48	2064571	1.83189e+06	2156655	0.71646	diploid	FEMALE	0	1	0	0	1
P29410_120	OS_2023_71_04	diploid male	diploid male nest	Halle, Germany	batch 3	27.36	87.77	2159500	2.07859e+06	2469410	0.20703	diploid	DIPLOID MALE	1	0	0	1	0
P29410_121	OS_2023_71_05	female	diploid male nest	Halle, Germany	batch 3	48.92	87.11	2200656	2.07939e+06	2470410	0.31012	diploid	FEMALE	0	1	0	0	1
P29410_122	OS_2023_71_06	female	diploid male nest	Halle, Germany	batch 3	34.53	88.08	2091203	2.07871e+06	2469513	0.03197	diploid	FEMALE	0	1	0	0	1
P29410_123	OS_2023_71_07	female	diploid male nest	Halle, Germany	batch 3	35.77	86.98	2078493	2.07917e+06	2470072	-0.00173	diploid	FEMALE	0	1	0	0	1
P29410_124	OS_2023_71_08	diploid male	diploid male nest	Halle, Germany	batch 3	48.56	87.57	2454253	2.07539e+06	2465645	0.97081	haploid	HAPLOID MALE	1	0	1	0	0
P29410_125	OS_2023_143_01	female	diploid male nest	Halle, Germany	batch 3	8.86	85.87	2138191	2.03638e+06	2413383	0.27005	diploid	FEMALE	0	1	0	0	1
P29410_126	OS_2023_143_02	diploid male	diploid male nest	Halle, Germany	batch 3	43.56	86.65	2079375	2.08011e+06	2471274	-0.00189	diploid	DIPLOID MALE	1	0	0	1	0
P29410_127	OS_2023_143_03	female	diploid male nest	Halle, Germany	batch 3	15.01	87.4	2129934	2.07035e+06	2458290	0.15359	diploid	FEMALE	0	1	0	0	1
P29410_128	OS_2023_143_04	diploid male	diploid male nest	Halle, Germany	batch 3	53.89	87.26	2098260	2.07973e+06	2470830	0.04738	diploid	DIPLOID MALE	1	0	0	1	0
P29410_129	OS_2023_143_05	female	diploid male nest	Halle, Germany	batch 3	19.21	88.16	2086980	2.07725e+06	2467628	0.02494	diploid	FEMALE	0	1	0	0	1
P29410_130	OS_2023_143_06	diploid male	diploid male nest	Halle, Germany	batch 3	41.92	86.88	2091778	2.07945e+06	2470423	0.03154	diploid	DIPLOID MALE	1	0	0	1	0
P29410_131	OS_2023_143_07	female	diploid male nest	Halle, Germany	batch 3	39.33	87.77	2079477	2.07969e+06	2470793	-0.00054	diploid	FEMALE	0	1	0	0	1
P29410_132	OS_2023_143_08	female	diploid male nest	Halle, Germany	batch 3	41.97	86.85	2084842	2.07967e+06	2470736	0.01323	diploid	FEMALE	0	1	0	0	1
P29410_133	OS_2021_49_03	female	diploid male nest	Halle, Germany	batch 3	7.47	85.86	2124633	1.93779e+06	2287255	0.53466	diploid	FEMALE	0	1	0	0	1
P29410_134	OS_2021_49_04	female	diploid male nest	Halle, Germany	batch 3	3.67	86	1838100	1.62238e+06	1898197	0.78212	diploid	FEMALE	0	1	0	0	1
P29410_135	OS_2021_49_06	female	diploid male nest	Halle, Germany	batch 3	4.26	86.51	1815049	1602681	1874581	0.78105	diploid	FEMALE	0	1	0	0	1
P29410_136	OS_2021_49_07	female	diploid male nest	Halle, Germany	batch 3	5.06	87.28	1981781	1.77028e+06	2079350	0.68432	diploid	FEMALE	0	1	0	0	1
P29410_137	OS_2021_100_02	female	diploid male nest	Halle, Germany	batch 3	37.75	87.37	2113844	2079551	2470520	0.08771	diploid	FEMALE	0	1	0	0	1
P29410_138	OS_2021_100_03	female	diploid male nest	Halle, Germany	batch 3	5.24	86.24	2072442	1.8681e+06	2199412	0.61677	diploid	FEMALE	0	1	0	0	1
P29410_139	OS_2021_100_06	female	diploid male nest	Halle, Germany	batch 3	6.19	85.88	2065511	1870696	2204032	0.58444	diploid	FEMALE	0	1	0	0	1
P29410_140	OS_XX_09	female	random	Halle, Germany	batch 3	9.28	85.66	2144544	2.03524e+06	2412503	0.28973	diploid	FEMALE	0	1	0	0	1
P29410_147	OS_XX_10	female	random	Halle, Germany	batch 3	42.66	87.17	2087436	2.07982e+06	2470896	0.01947	diploid	FEMALE	0	1	0	0	1
P29410_148	OS_XX_11	female	random	Halle, Germany	batch 3	4.6	86.47	2031644	1.82403e+06	2144524	0.64779	diploid	FEMALE	0	1	0	0	1
P29410_149	OS_2023_169_01	female	diploid male nest	Halle, Germany	batch 3	7.76	86.88	2185243	1.94579e+06	2299807	0.67639	diploid	FEMALE	0	1	0	0	1
P29410_150	OS_2023_169_02	diploid male	diploid male nest	Halle, Germany	batch 3	6.07	84.12	2105297	1.86463e+06	2197187	0.72368	diploid	DIPLOID MALE	1	0	0	1	0
P29410_151	OS_2023_169_03	female	diploid male nest	Halle, Germany	batch 3	6.17	86.22	2012111	1.79078e+06	2105211	0.70391	diploid	FEMALE	0	1	0	0	1
P29410_152	OS_2023_169_04	female	diploid male nest	Halle, Germany	batch 3	35.28	86.93	2159262	2.07738e+06	2467981	0.20963	diploid	FEMALE	0	1	0	0	1
P29410_153	OS_2023_169_05	diploid male	diploid male nest	Halle, Germany	batch 3	29.41	87.32	2220330	2.0766e+06	2466992	0.36816	diploid	DIPLOID MALE	1	0	0	1	0
P29410_154	OS_2023_169_06	diploid male	diploid male nest	Halle, Germany	batch 3	3.24	83.72	1604356	1.3978e+06	1628563	0.8951	diploid	DIPLOID MALE	1	0	0	1	0
P29410_155	OS_2021_143_01	female	diploid male nest	Halle, Germany	batch 3	37.97	87.67	2087578	2.07653e+06	2466551	0.02833	diploid	FEMALE	0	1	0	0	1
P29410_156	OS_2021_143_03	female	diploid male nest	Halle, Germany	batch 3	46.47	87.13	2099815	2.07971e+06	2470755	0.05141	diploid	FEMALE	0	1	0	0	1
P29410_157	OS_2021_186_01	female	diploid male nest	Halle, Germany	batch 3	3.98	85.61	1893696	1.68754e+06	1977927	0.70994	diploid	FEMALE	0	1	0	0	1
P29410_158	OS_2021_186_03	female	diploid male nest	Halle, Germany	batch 3	3.72	86.92	1934426	1731276	2032327	0.6748	diploid	FEMALE	0	1	0	0	1
P29410_159	OS_2021_186_07	female	diploid male nest	Halle, Germany	batch 3	10.75	86.8	2135480	2.06032e+06	2444629	0.19556	diploid	FEMALE	0	1	0	0	1
P29410_160	OS_2021_186_08	female	diploid male nest	Halle, Germany	batch 3	25.96	85.91	2074307	2.07898e+06	2469804	-0.01196	diploid	FEMALE	0	1	0	0	1
P29410_161	OS_2021_219_01	female	diploid male nest	Halle, Germany	batch 3	3.23	86.57	1572156	1.37714e+06	1605590	0.85365	diploid	FEMALE	0	1	0	0	1
P29410_162	OS_2021_219_02	female	diploid male nest	Halle, Germany	batch 3	10.27	86.81	1776760	1.57126e+06	1837511	0.77183	diploid	FEMALE	0	1	0	0	1
P29410_163	OS_2021_143_04	female	diploid male nest	Halle, Germany	batch 3	23.79	87.02	2090049	2.07863e+06	2469332	0.02922	diploid	FEMALE	0	1	0	0	1
P29410_164	OS_2021_143_06	female	diploid male nest	Halle, Germany	batch 3	32.83	87.36	2088211	2079536	2470514	0.02219	diploid	FEMALE	0	1	0	0	1
P29410_165	OS_2023_169_07	female	diploid male nest	Halle, Germany	batch 3	3.62	87.25	1966364	1737185	2040330	0.756	diploid	FEMALE	0	1	0	0	1
P29410_167	OS_2023_169_09	female	diploid male nest	Halle, Germany	batch 3	5.51	86.68	2121067	1.89909e+06	2241372	0.64852	diploid	FEMALE	0	1	0	0	1
P29410_168	OS_2023_169_10	diploid male	diploid male nest	Halle, Germany	batch 3	6.33	86.98	2321283	1.9681e+06	2330944	0.97337	haploid	HAPLOID MALE	1	0	1	0	0
P29410_169	OS_2023_169_11	female	diploid male nest	Halle, Germany	batch 3	4.38	86.32	1595113	1.38826e+06	1617930	0.90065	diploid	FEMALE	0	1	0	0	1
P29410_170	OS_2021_219_04	female	diploid male nest	Halle, Germany	batch 3	5.38	86.09	1946418	1.74489e+06	2049039	0.66259	diploid	FEMALE	0	1	0	0	1
P29410_171	OS_2021_219_05	diploid male	diploid male nest	Halle, Germany	batch 3	3.7	85.68	1839131	1.5686e+06	1841858	0.99002	haploid	HAPLOID MALE	1	0	1	0	0
P29410_172	OS_2021_219_06	diploid male	diploid male nest	Halle, Germany	batch 3	30.29	88.23	2449839	2073836	2463788	0.96423	haploid	HAPLOID MALE	1	0	1	0	0
P29410_174	OS_2021_70_02	female	diploid male nest	Halle, Germany	batch 3	5.07	86.52	1982720	1773656	2083693	0.67432	diploid	FEMALE	0	1	0	0	1
P29410_175	OS_2021_70_04	female	diploid male nest	Halle, Germany	batch 3	8.54	85.99	2140001	1.994e+06	2359408	0.39955	diploid	FEMALE	0	1	0	0	1
P29410_177	OS_2021_70_07	female	diploid male nest	Halle, Germany	batch 3	8.63	86.53	2134177	2.00774e+06	2377184	0.34224	diploid	FEMALE	0	1	0	0	1
P29410_178	OS_2021_70_08	female	diploid male nest	Halle, Germany	batch 3	48.35	87.41	2089156	2.07986e+06	2470964	0.02376	diploid	FEMALE	0	1	0	0	1
P29410_180	OS_2021_143_07	diploid male	diploid male nest	Halle, Germany	batch 3	5.43	85.84	2100903	1.78413e+06	2104022	0.99025	haploid	HAPLOID MALE	1	0	1	0	0
P29410_181	OS_XX_12	female	random	Halle, Germany	batch 3	3.64	84.85	1927749	1.71253e+06	2006652	0.73174	diploid	FEMALE	0	1	0	0	1
P29410_182	OS_XX_13	female	random	Halle, Germany	batch 3	7.93	85.66	2149548	2.00575e+06	2373516	0.39101	diploid	FEMALE	0	1	0	0	1
P29410_183	OS_XX_14	female	random	Halle, Germany	batch 3	7.41	85.31	2143830	1.97546e+06	2335231	0.468	diploid	FEMALE	0	1	0	0	1
														88	74	70	18	74
