# Supplementary material for: Genetic mapping in the red mason bee implicates ANTSR as an ancient sex-determining locus in bees and ants
Source: PLoS Biol. 2025 Nov 3;23(11):e3003458. doi: 10.1371/journal.pbio.3003458 (PMC12594375; doi:10.1371/journal.pbio.3003458)
Supplement: S2 Table — (XLSX) [file pbio.3003458.s005.xlsx]

## Sheet: Table S2 - halle samples
Table S2 - Origin of Osmia bicornis cocoons containing potential diploid males collected in Halle over 2 consecutive years
sample ID	sampling year	nest no.	cell number	sex	cocoon mass [g]	suspected diploid male	wrong order	high mass	confirmed ploidy
OS44	2021	49	1	male	0.1197	yes	yes	yes	DIPLOID MALE
OS45	2021	49	2	male	0.1131	yes	yes	yes	DIPLOID MALE
OS_2021_49_03	2021	49	3	female	0.1311	no	no	no	FEMALE
OS_2021_49_04	2021	49	4	female	0.112	no	no	no	FEMALE
OS46	2021	49	5	male	0.0932	yes	yes	no	HAPLOID MALE
OS_2021_49_06	2021	49	6	female	0.1015	no	no	no	FEMALE
OS_2021_49_07	2021	49	7	female	0.138	no	no	no	FEMALE
OS_2021_70_01	2021	70	1	female	0.1106	no	no	no	FEMALE
OS_2021_70_02	2021	70	2	female	0.1092	no	no	no	FEMALE
OS47	2021	70	3	male	0.075	yes	yes	no	HAPLOID MALE
OS_2021_70_04	2021	70	4	female	0.1009	no	no	no	FEMALE
OS48	2021	70	5	male	0.0693	yes	yes	no	HAPLOID MALE
OS_2021_70_06	2021	70	6	female	0.0989	no	no	no	FEMALE
OS_2021_70_07	2021	70	7	female	0.1132	no	no	no	FEMALE
OS_2021_70_08	2021	70	8	female	0.1527	no	no	no	FEMALE
OS49	2021	100	1	male	0.1578	yes	yes	yes	DIPLOID MALE
OS_2021_100_02	2021	100	2	female	0.1724	no	no	no	FEMALE
OS_2021_100_03	2021	100	3	female	0.147	no	no	no	FEMALE
OS50	2021	100	4	male	0.1456	yes	yes	yes	DIPLOID MALE
OS51	2021	100	5	male	0.1468	yes	yes	yes	DIPLOID MALE
OS_2021_100_06	2021	100	6	female	0.1017	no	no	no	FEMALE
OS_2021_143_01	2021	143	1	female	0.1368	NA	NA	NA	FEMALE
OS52	2021	143	2	male	0.084	yes	yes	no	HAPLOID MALE
OS_2021_143_03	2021	143	3	female	0.1442	NA	NA	NA	FEMALE
OS_2021_143_04	2021	143	4	female	0.1401	NA	NA	NA	FEMALE
OS53	2021	143	5	male	0.1069	yes	yes	yes	HAPLOID MALE
OS_2021_143_06	2021	143	6	female	0.124	NA	NA	NA	FEMALE
OS_2021_143_07	2021	143	7	male	0.0929	no	no	no	HAPLOID MALE
OS_2021_186_01	2021	186	1	female	0.1326	NA	NA	NA	FEMALE
OS54	2021	186	2	male	0.0897	yes	yes	no	HAPLOID MALE
OS_2021_186_03	2021	186	3	female	0.1315	NA	NA	NA	FEMALE
OS55	2021	186	4	male	0.0869	yes	yes	no	HAPLOID MALE
OS56	2021	186	5	male	0.0825	yes	yes	no	HAPLOID MALE
OS57	2021	186	6	male	0.0858	yes	yes	no	HAPLOID MALE
OS_2021_186_07	2021	186	7	female	0.1042	NA	NA	NA	FEMALE
OS_2021_186_08	2021	186	8	female	0.1285	NA	NA	NA	FEMALE
OS_2023_71_01	2022	71	1	male	0.1398	yes	yes	yes	DIPLOID MALE
OS_2023_71_02	2022	71	2	male	0.1357	yes	yes	yes	DIPLOID MALE
OS_2023_71_03	2022	71	3	female	0.121	NA	NA	NA	FEMALE
OS_2023_71_04	2022	71	4	male	0.1181	yes	yes	yes	DIPLOID MALE
OS_2023_71_05	2022	71	5	female	0.1166	NA	NA	NA	FEMALE
OS_2023_71_06	2022	71	6	female	0.1268	NA	NA	NA	FEMALE
OS_2023_71_07	2022	71	7	female	0.1499	NA	NA	NA	FEMALE
OS_2023_71_08	2022	71	8	male	0.1031	yes	no	yes	HAPLOID MALE
OS_2023_143_01	2022	143	1	female	0.1637	NA	NA	NA	FEMALE
OS_2023_143_02	2022	143	2	male	0.1517	yes	yes	yes	DIPLOID MALE
OS_2023_143_03	2022	143	3	female	0.1447	NA	NA	NA	FEMALE
OS_2023_143_04	2022	143	4	male	0.1591	yes	yes	yes	DIPLOID MALE
OS_2023_143_05	2022	143	5	female	0.1614	NA	NA	NA	FEMALE
OS_2023_143_06	2022	143	6	male	0.1341	yes	yes	yes	DIPLOID MALE
OS_2023_143_07	2022	143	7	female	0.1365	NA	NA	NA	FEMALE
OS_2023_143_08	2022	143	8	female	0.1538	NA	NA	NA	FEMALE
OS_2023_169_01	2022	169	1	female	0.1735	NA	NA	NA	FEMALE
OS_2023_169_02	2022	169	2	male	0.1518	yes	yes	yes	DIPLOID MALE
OS_2023_169_03	2022	169	3	female	0.1502	NA	NA	NA	FEMALE
OS_2023_169_04	2022	169	4	female	0.1478	NA	NA	NA	FEMALE
OS_2023_169_05	2022	169	5	male	0.1505	yes	yes	yes	DIPLOID MALE
OS_2023_169_06	2022	169	6	male	0.1333	yes	yes	yes	DIPLOID MALE
OS_2023_169_07	2022	169	7	female	0.1393	NA	NA	NA	FEMALE
OS_2023_169_08	2022	169	8	female	0.1203	NA	NA	NA	FEMALE
OS_2023_169_09	2022	169	9	female	0.145	NA	NA	NA	FEMALE
OS_2023_169_10	2022	169	10	male	0.1118	yes	yes	yes	HAPLOID MALE
OS_2023_169_11	2022	169	11	female	0.1255	NA	NA	NA	FEMALE
OS_2021_219_01	2021	219	1	female	0.1671	NA	NA	NA	FEMALE
OS_2021_219_02	2021	219	2	female	0.1689	NA	NA	NA	FEMALE
OS58	2021	219	3	male	0.0953	yes	yes	no	HAPLOID MALE
OS_2021_219_04	2021	219	4	female	0.1578	NA	NA	NA	FEMALE
OS_2021_219_05	2021	219	5	male	0.0922	no	no	no	HAPLOID MALE
OS_2021_219_06	2021	219	6	male	0.0957	no	no	no	HAPLOID MALE
OS_01	2021	random sample	NA	male	NA	yes	NA	yes	DIPLOID MALE
OS_02	2021	random sample	NA	male	NA	yes	NA	yes	HAPLOID MALE
OS_03	2021	random sample	NA	male	NA	yes	NA	yes	HAPLOID MALE
OS_04	2021	random sample	NA	male	NA	yes	NA	yes	HAPLOID MALE
OS_05	2021	random sample	NA	male	NA	yes	NA	yes	HAPLOID MALE
OS_06	2021	random sample	NA	male	NA	yes	NA	yes	HAPLOID MALE
OS_07	2021	random sample	NA	male	NA	yes	NA	yes	HAPLOID MALE
OS_08	2021	random sample	NA	male	NA	yes	NA	yes	HAPLOID MALE
OS_09	2021	random sample	NA	male	NA	yes	NA	yes	HAPLOID MALE
OS_10	2021	random sample	NA	male	NA	yes	NA	yes	DIPLOID MALE
OS_11	2021	random sample	NA	male	NA	yes	NA	yes	HAPLOID MALE
OS_12	2021	random sample	NA	male	NA	yes	NA	yes	HAPLOID MALE
OS_13	2021	random sample	NA	male	NA	yes	NA	yes	HAPLOID MALE
OS_14	2021	random sample	NA	male	NA	yes	NA	yes	DIPLOID MALE
OS_15	2021	random sample	NA	male	NA	yes	NA	yes	HAPLOID MALE
OS_16	2021	random sample	NA	male	NA	yes	NA	yes	HAPLOID MALE
OS_17	2021	random sample	NA	male	NA	yes	NA	yes	HAPLOID MALE
OS_XX_01	2022	random sample	NA	female	NA	NA	NA	NA	FEMALE
OS_XX_02	2022	random sample	NA	female	NA	NA	NA	NA	FEMALE
OS_XX_03	2022	random sample	NA	female	NA	NA	NA	NA	FEMALE
OS_XX_04	2022	random sample	NA	female	NA	NA	NA	NA	FEMALE
OS_XX_05	2022	random sample	NA	female	NA	NA	NA	NA	FEMALE
OS_XX_06	2022	random sample	NA	female	NA	NA	NA	NA	FEMALE
OS_XX_07	2022	random sample	NA	female	NA	NA	NA	NA	FEMALE
OS_XX_08	2022	random sample	NA	female	NA	NA	NA	NA	FEMALE
OS_XX_09	2022	random sample	NA	female	NA	NA	NA	NA	FEMALE
OS_XX_10	2022	random sample	NA	female	NA	NA	NA	NA	FEMALE
OS_XX_11	2022	random sample	NA	female	NA	NA	NA	NA	FEMALE
OS_XX_12	2022	random sample	NA	female	NA	NA	NA	NA	FEMALE
OS_XX_13	2022	random sample	NA	female	NA	NA	NA	NA	FEMALE
OS_XX_14	2022	random sample	NA	female	NA	NA	NA	NA	FEMALE
potential diploid male class:
class 1 - wrong order and large (>0.1 g)
class 2 - wrong order and small (<0.1g)
class 3 - right order and large (>0.1g)
