# Supplementary material for: Genetic mapping in the red mason bee implicates ANTSR as an ancient sex-determining locus in bees and ants
Source: PLoS Biol. 2025 Nov 3;23(11):e3003458. doi: 10.1371/journal.pbio.3003458 (PMC12594375; doi:10.1371/journal.pbio.3003458)
Supplement: S3 Table — (XLSX) [file pbio.3003458.s006.xlsx]

## Sheet: Table S3 - uppsala samples
Table S3 - Origin of Osmia bicornis cocoons containing potential diploid males collected in Uppsala
sample ID	nesting box	nest	consecutive nest number	cell number	sex	mass(g)	suspected diploid male?	wrong order	high mass	confirmed ploidy
OS01	1	13	13	1	M	NA	yes	yes	yes	HAPLOID MALE
OS02	1	15	15	3	M	NA	yes	yes	no	HAPLOID MALE
OS03	2	5	42	1	M	0.112	yes	yes	yes	HAPLOID MALE
OS04	2	5	42	2	M	0.1091	yes	yes	yes	HAPLOID MALE
OS05	2	7	44	3	M	0.1003	yes	no	yes	HAPLOID MALE
OS06	2	9	46	2	M	0.1353	yes	yes	yes	HAPLOID MALE
OS07	2	15	52	1	M	0.1162	yes	yes	yes	HAPLOID MALE
OS08	2	15	52	2	M	0.1355	yes	yes	yes	HAPLOID MALE
OS09	2	15	52	3	M	0.1342	yes	yes	yes	HAPLOID MALE
OS10	2	15	52	5	M	0.127	yes	yes	yes	HAPLOID MALE
OS11	2	24	61	7	M	0.13	yes	no	yes	HAPLOID MALE
OS12	2	28	65	6	M	0.1186	yes	yes	yes	HAPLOID MALE
OS13	2	28	65	7	M	0.0947	yes	yes	no	HAPLOID MALE
OS14	2	32	69	3	M	0.1534	yes	no	yes	DIPLOID MALE
OS15	3	2	76	8	M	0.0836	yes	yes	no	HAPLOID MALE
OS16	3	4	78	6	M	0.1038	yes	yes	yes	HAPLOID MALE
OS17	3	14	88	3	M	0.137	yes	yes	yes	HAPLOID MALE
OS18	3	18	92	3	M	0.0893	yes	yes	no	HAPLOID MALE
OS19	3	26	100	1	M	0.1603	yes	yes	yes	HAPLOID MALE
OS20	3	31	105	4	M	0.1294	yes	yes	yes	HAPLOID MALE
OS21	3	32	106	4	M	0.1291	yes	yes	yes	HAPLOID MALE
OS22	4	4	115	1	M	0.1262	yes	yes	yes	HAPLOID MALE
OS23	4	4	115	2	M	0.0842	yes	yes	no	HAPLOID MALE
OS24	4	9	120	5	M	0.1023	yes	yes	yes	HAPLOID MALE
OS25	4	27	138	1	M	0.1024	yes	yes	no	HAPLOID MALE
OS26	4	38	149	2	M	0.126	yes	no	yes	HAPLOID MALE
OS27	5	2	151	4	M	0.1463	yes	yes	yes	HAPLOID MALE
OS28	5	3	152	4	M	0.1073	yes	yes	yes	HAPLOID MALE
OS29	5	8	157	5	M	0.1551	yes	yes	yes	HAPLOID MALE
OS30	5	29	179	2	M	0.1359	yes	yes	yes	HAPLOID MALE
OS31	5	30	180	1	M	0.1054	yes	yes	yes	HAPLOID MALE
OS32	6	3	190	1	M	0.1059	yes	yes	yes	HAPLOID MALE
OS33	6	17	204	3	M	0.1017	yes	yes	yes	HAPLOID MALE
OS34	6	17	204	5	M	0.0738	yes	yes	no	HAPLOID MALE
OS35	6	17	204	6	M	0.0786	yes	yes	no	HAPLOID MALE
OS36	6	26	213	1	M	0.1217	yes	yes	yes	HAPLOID MALE
OS37	6	26	213	5	M	0.0536	yes	yes	no	HAPLOID MALE
OS38	6	27	214	2	M	0.0596	yes	yes	no	HAPLOID MALE
OS39	7	1	226	6	M	0.1066	yes	no	yes	HAPLOID MALE
OS40	7	14	239	5	M	0.1024	yes	no	yes	HAPLOID MALE
OS41	7	19	244	3	M	0.0989	yes	yes	no	HAPLOID MALE
OS42	4	16	127	4	M	0.1014	yes	no	yes	HAPLOID MALE
OS59	1	4	4	3	F	0.1323	NA	NA	NA	FEMALE
OS60	1	14	14	2	F	0.1646	NA	NA	NA	FEMALE
OS61	1	18	18	3	F	0.1513	NA	NA	NA	FEMALE
OS62	1	22	22	6	F	0.1584	NA	NA	NA	FEMALE
OS63	1	26	26	1	F	0.1736	NA	NA	NA	FEMALE
OS64	1	31	31	2	F	0.1815	NA	NA	NA	FEMALE
OS65	3	17	91	2	F	0.1685	NA	NA	NA	FEMALE
OS66	3	19	93	1	F	0.1596	NA	NA	NA	FEMALE
OS67	3	21	95	3	F	0.159	NA	NA	NA	FEMALE
OS68	3	23	97	3	F	0.1537	NA	NA	NA	FEMALE
OS69	3	25	99	2	F	0.155	NA	NA	NA	FEMALE
OS70	4	9	120	1	F	0.1488	NA	NA	NA	FEMALE
OS71	4	12	123	1	F	0.1755	NA	NA	NA	FEMALE
OS72	4	15	126	1	F	0.1638	NA	NA	NA	FEMALE
OS73	4	18	129	2	F	0.1253	NA	NA	NA	FEMALE
OS74	4	21	132	2	F	0.1497	NA	NA	NA	FEMALE
OS75	4	25	136	1	F	0.1916	NA	NA	NA	FEMALE
OS76	4	27	138	3	F	0.1282	NA	NA	NA	FEMALE
OS77	4	33	144	1	F	0.1351	NA	NA	NA	FEMALE
OS78	5	3	152	1	F	0.1518	NA	NA	NA	FEMALE
OS79	5	4	153	2	F	0.1417	NA	NA	NA	FEMALE
OS80	5	6	155	3	F	0.1355	NA	NA	NA	FEMALE
OS81	5	8	157	2	F	0.1722	NA	NA	NA	FEMALE
OS82	5	9	158	4	F	0.1528	NA	NA	NA	FEMALE
potential diploid male class:
class 1 - wrong order and large (>0.1 g)
class 2 - wrong order and small (<0.1g)
class 3 - right order and large (>0.1g)
