# Supplementary material for: Genetic mapping in the red mason bee implicates ANTSR as an ancient sex-determining locus in bees and ants
Source: PLoS Biol. 2025 Nov 3;23(11):e3003458. doi: 10.1371/journal.pbio.3003458 (PMC12594375; doi:10.1371/journal.pbio.3003458)
Supplement: S4 Table — (XLSX) [file pbio.3003458.s007.xlsx]

## Sheet: Table S4 - matched matings
Table S4 - estimation of frequency of matched mating
				Detection probability													relative Frequency matched matings	maximum frequency matched matings
			Number of female cells	0	1	2	3	4	5	6	7	8	9	10	effective nest number	confirmed matched matings
			P(MM-Female)	1	0.5	0.25	0.125	0.0625	0.03125	0.015625	0.0078125	0.00390625	0.00195312	0.000976562
Year	Location	Nest tubes	Individual nests	0	0	0.75	0.875	0.9375	0.96875	0.984375	0.992188	0.996094	0.998047	0.999023
2021	Halle	222	227	14	4	14	19	36	130	7	1	1	0	1	196.69	2	0.0101683	0.0151752
2021	Uppsala	279	242	60	17	27	38	43	48	27	15	1	3	0	185.764	1	0.00538318	0.0107087
2022	Halle	182	203	1	10	7	11	13	144	11	5	1	0	0	183.348	3	0.0163624	0.0216981
																mean	0.0106379	0.0158607
																sd	0.00449452	0.00451251
