# Supplementary material for: Genetic mapping in the red mason bee implicates ANTSR as an ancient sex-determining locus in bees and ants
Source: PLoS Biol. 2025 Nov 3;23(11):e3003458. doi: 10.1371/journal.pbio.3003458 (PMC12594375; doi:10.1371/journal.pbio.3003458)
Supplement: S5 Table — (XLSX) [file pbio.3003458.s008.xlsx]

## Sheet: Table S5 - Candidate region
Table S5: Coordinates of elements within the candidate region
Name	Chromosome	Region_start	Region_end	Note
Candidate Region	NC_060216.1	14404983	14406957	Candidate ROH-block as derived from mapping
P1	NC_060216.1	14404863	14405113	heterozygous block within the candidate region in the intron of ANTSR Ortholog
P2	NC_060216.1	14405353	14405963	heterozygous block within the candidate region at the 3' end of ANTSR Ortholog
P3	NC_060216.1	14406163	14406733	heterozygous block within the candidate region downstream of ANTSR Ortholog
ENSOBBT00005020912	NC_060216.1	14404739	14405609	ANTSR Ortholog
ENSOBBE00005043305	NC_060216.1	14404739	14404850	ANTSR Ortholog, Exon 1
ENSOBBE00005043306	NC_060216.1	14405255	14405609	ANTSR Ortholog, Exon 2
