# Supplementary material for: Genetic mapping in the red mason bee implicates ANTSR as an ancient sex-determining locus in bees and ants
Source: PLoS Biol. 2025 Nov 3;23(11):e3003458. doi: 10.1371/journal.pbio.3003458 (PMC12594375; doi:10.1371/journal.pbio.3003458)
Supplement: S6 Table — (XLSX) [file pbio.3003458.s009.xlsx]

## Sheet: Table S6 - ANTSR heterogeneity
Table S6: Number of heterozygous sites (SNP and INDELS) per female individual across peaks in candidate-region and total candidate region
Individual	P1_intron	P2_tailend	P3_downstream	total_candidate_region
P29410_136_S49	0	2	1	3
P29410_157_S70	1	2	0	3
P29410_181_S94	1	2	1	4
P29410_148_S61	0	2	4	6
P29410_138_S51	0	2	5	8
P29410_140_S53	1	4	4	9
P29410_161_S74	5	1	2	9
P29410_115_S28	0	3	7	10
P29410_151_S64	6	1	2	10
P29410_169_S82	1	6	1	12
OS76	5	5	3	14
P29410_133_S46	4	6	4	16
P29410_135_S48	0	1	18	19
OS59	0	0	17	20
P29410_162_S75	3	3	13	21
P29410_119_S32	8	8	3	21
P29410_170_S83	0	8	15	23
P29410_139_S52	7	6	10	23
P29410_110_S23	2	3	19	24
P29410_134_S47	0	4	21	25
P29410_165_S78	6	4	14	25
P29410_175_S88	10	6	8	25
P29410_177_S90	4	7	15	27
P29410_167_S80	0	14	11	29
OS71	1	8	19	29
OS62	4	8	11	29
P29410_183_S96	0	7	22	30
P29410_158_S71	0	1	25	31
OS78	2	5	23	32
P29410_160_S73	11	7	10	32
OS60	1	12	20	34
P29410_116_S29	6	6	20	34
OS64	10	10	12	34
P29410_132_S45	6	11	17	36
P29410_182_S95	10	7	16	36
OS63	7	14	15	37
P29410_155_S68	3	11	24	38
OS72	4	8	26	38
OS75	4	8	26	38
P29410_112_S25	7	12	18	38
P29410_149_S62	1	12	21	39
P29410_159_S72	10	9	18	39
P29410_163_S76	6	9	27	42
P29410_131_S44	6	10	22	42
P29410_164_S77	8	10	24	42
P29410_156_S69	8	10	24	42
P29410_174_S87	10	8	23	42
OS73	4	9	30	43
OS81	6	7	29	43
P29410_137_S50	11	7	23	43
P29410_147_S60	5	11	25	45
P29410_111_S24	10	6	25	45
P29410_109_S22	10	9	25	45
P29410_127_S40	10	12	23	45
P29410_125_S38	11	10	22	45
OS80	8	9	24	46
P29410_114_S27	10	6	27	46
OS66	4	6	34	47
OS74	8	4	33	47
P29410_178_S91	5	17	26	48
P29410_123_S36	7	9	30	48
P29410_122_S35	7	9	30	48
OS68	7	10	29	48
P29410_129_S42	10	12	26	48
OS70	12	7	25	48
OS61	10	8	28	50
OS82	10	10	25	50
OS77	11	10	28	50
OS79	11	11	25	51
OS67	11	11	29	52
P29410_121_S34	12	12	26	52
OS69	14	7	30	53
P29410_152_S65	13	14	23	56
P29410_113_S26	11	16	35	63
