# Supplementary material for: Genetic mapping in the red mason bee implicates ANTSR as an ancient sex-determining locus in bees and ants
Source: PLoS Biol. 2025 Nov 3;23(11):e3003458. doi: 10.1371/journal.pbio.3003458 (PMC12594375; doi:10.1371/journal.pbio.3003458)
Supplement: S7 Table — (XLSX) [file pbio.3003458.s010.xlsx]

## Sheet: Table S7 - additional data
Table S7: Datasets of Hymenoptera species for which ANTSR-ortholog nucleotide diversity was estimated
Species	Number of individuals used	Reference genome	BioProject number	lnRNA blast hit coords	match length (bp)	Match percentage(query length/match length)	query species	Locus ref	Reference
A. retusa	57	A. retusa	PRJNA1255204	ptg000012l:19567654-19568077	421	90	Apis mellifera	LOC100576403	1
A. quadrimaculata	43	A. quadrimaculata	PRJNA1255204	ptg000007l:14618926-14619349	425	90	Apis mellifera	LOC100576403	1
A. plagiata	27	A. plagiata	PRJNA1255204	contig_853:24407378-24407804	428	89	Apis mellifera	LOC100576403	1
B. balteatus	299	Bombus balteatus	PRJNA704506	contig_005:9289639-9291780	2030	93	Bombus terrestris	LOC125386106	2
B. lapponicus	65	Bombus sylvicola	PRJNA646847	contig_025:859282-861419	2032	93	Bombus terrestris	LOC125386106	3
B. monticola	49	Bombus sylvicola	PRJNA646847	contig_025:859282-861419	2032	93	Bombus terrestris	LOC125386106	3
A. mellifera	55	Apis mellifera	PRJNA357367	LG2:10408977-10409725	749	100	Apis mellifera	LOC100576403	4
L. pauxilum	71	L. pauxilum	PRJEB51575	OW121699.1:53282510-53282925	415	82	Apis mellifera	LOC100576403	5
L. albipes	160	L. albipes	PRJNA1143928	LALB_chr_3:4838047-4838418	371	81	Apis mellifera	LOC100576403	6
F. aquilonia	10	F. aquilonia x F. polyctena	availabe at: doi: 10.6084/m9.figshare.c.5332442.v1	Scaffold13:1004419-1004761	342	87	Linepithema humile	ANTSR	7
F. polyctena	10	F. aquilonia x F. polyctena	availabe at: doi: 10.6084/m9.figshare.c.5332442.v1	Scaffold13:1004419-1004761	342	87	Linepithema humile	ANTSR	7
S. invicta	368	S. invicta	availabe at: https://wurmlab.com/data/optical_mapping/	NW_011803501.1:2715361-2716330	969	85	Linepithema humile	ANTSR	8
References
1. Taliadoros D, Soares AER, Dias G, Bunikis I, Pippel M, Olsson A, et al. Genome variation in three Anthophora bee species reflects divergent demographic histories. [cited 5 May 2025]. Available: https://www.authorea.com/users/917380/articles/1290047--1-p-1-genome-variation-in-three-anthophora-bee-species-reflects-divergent-demographic-histories?commit=f707f2073ef4098c25ec5395b7ab7ee843d86513
2. Christmas MJ, Jones JC, Olsson A, Wallerman O, Bunikis I, Kierczak M, et al. A genomic and morphometric analysis of alpine bumblebees: Ongoing reductions in tongue length but no clear genetic component. Mol Ecol. 2022;31: 1111–1127. doi:10.1111/mec.16291
3. Christmas MJ, Jones JC, Olsson A, Wallerman O, Bunikis I, Kierczak M, et al. Genetic Barriers to Historical Gene Flow between Cryptic Species of Alpine Bumblebees Revealed by Comparative Population Genomics. Mol Biol Evol. 2021;38: 3126–3143. doi:10.1093/molbev/msab086
4. Wallberg A, Schöning C, Webster MT, Hasselmann M. Two extended haplotype blocks are associated with adaptation to high altitude habitats in East African honey bees. PLoS Genetics. 2017;13: e1006792. doi:10.1371/journal.pgen.1006792
5. The Darwin Tree of Life Project Consortium. Sequence locally, think globally: The Darwin Tree of Life Project. Proceedings of the National Academy of Sciences. 2022;119: e2115642118. doi:10.1073/pnas.2115642118
6. Jones BM, Webb AE, Geib SM, Sim S, Schweizer RM, Branstetter MG, et al. Repeated Shifts in Sociality Are Associated With Fine-tuning of Highly Conserved and Lineage-Specific Enhancers in a Socially Flexible Bee. Mol Biol Evol. 2024;41: msae229. doi:10.1093/molbev/msae229
7. Portinha B, Avril A, Bernasconi C, Helanterä H, Monaghan J, Seifert B, et al. Whole-genome analysis of multiple wood ant population pairs supports similar speciation histories, but different degrees of gene flow, across their European ranges. Molecular Ecology. 2022;31: 3416–3431. doi:10.1111/mec.16481
8. Stolle E, Pracana R, López-Osorio F, Priebe MK, Hernández GL, Castillo-Carrillo C, et al. Recurring adaptive introgression of a supergene variant that determines social organization. Nat Commun. 2022;13: 1180. doi:10.1038/s41467-022-28806-7
