# Supplementary material for: Genetic mapping in the red mason bee implicates ANTSR as an ancient sex-determining locus in bees and ants
Source: PLoS Biol. 2025 Nov 3;23(11):e3003458. doi: 10.1371/journal.pbio.3003458 (PMC12594375; doi:10.1371/journal.pbio.3003458)
Supplement: S8 Table — (XLSX) [file pbio.3003458.s011.xlsx]

## Sheet: Table S8 - ANTSR diversity
Table S8: Nucleotide diversity in the Orthologous region to ANTSR, by species
Species	Chromosome	region_start	region_stop	region_PI_value	region_PI_quantile
Osmia bicornis	NC_060216.1	14400001	14410000	0.005604	99.861
Apis mellifera	LG2	14625976	14683332	0.00481378	35.7876
Bombus balteatus	contig_005	9289639	9291780	0.00429991	87.0341	**
Bombus monticola*	contig_025	815454	816191	0.00786379	99.8452
Bombus lapponicus*	contig_025	815454	816191	0.0100165	99.8452
Anthophora quadrimaculata	ptg000007l	14660065	14748610	0.00584834	99.0853
Anthophora plagiata	contig_853	24350521	24369573	0.00155708	99.9831	*****
Anthophora retusa	ptg000012l	19578097	19653599	0.0118758	99.8195
Lasioglossum albipes	LALB_chr_3	4830001	4840000	0.0133	96.903
Lasioglossum pauxillum	OW121699.1	53280001	53290000	0.0115	99.625
Formica polyctena	Scaffold13	1000001	1010000	0.0004	29.128	***
Formica aquilonia	Scaffold13	1000001	1010000	0.0005	37.953	***
Solenopsis invicta	NW_011803501.1	2700001	2710000	6.9e-05	2.467	****
* mapped against the genome of Bombus sylvicola
** within 38kbp of a 99,7th percentile peak.
*** within 45kbp of a 99.99th percentile peak
**** within 15kbp of the global maximum
***** within 512bp of a 99.9th percentile peak
