# Supplementary material for: Genetic mapping in the red mason bee implicates ANTSR as an ancient sex-determining locus in bees and ants
Source: PLoS Biol. 2025 Nov 3;23(11):e3003458. doi: 10.1371/journal.pbio.3003458 (PMC12594375; doi:10.1371/journal.pbio.3003458)
Supplement: S9 Table — (XLSX) [file pbio.3003458.s012.xlsx]

## Sheet: Table S9 - heterochromatin
Table S9 - Heterochromatic regions
Contig	start	end
NC_060216.1	0	5000000
NC_060217.1	0	700000
NC_060218.1	10300000	12914961
NC_060219.1	0	1400000
NC_060220.1	9500000	12315542
NC_060221.1	9000000	12262889
NC_060222.1	7500000	11714370
NC_060223.1	0	4100000
NC_060224.1	8200000	10975868
NC_060225.1	0	4000000
NC_060226.1	0	1750000
NC_060227.1	8700000	9721593
NC_060228.1	0	2000000
NC_060229.1	6500000	9388592
NC_060230.1	7000000	9326595
NC_060231.1	0	2500000
